# Supplementary material for: Variability of Rayleigh and Moreland test results using anomaloscope in young adults without color vision disorders
Source: PLoS One. 2021 May 21;16(5):e0251903. doi: 10.1371/journal.pone.0251903 (PMC8139452; doi:10.1371/journal.pone.0251903)
Supplement: S1 File — (XLSX) [file pone.0251903.s002.xlsx]

## Sheet: Arkusz1
number	sex	age	eye	eye Domination	M1	M2	MW	MC	R1	R2	RW	RC
	(k-female, m-male)		OP - right, OL - left
1.K	k	40	OP	D	14	92	78	53	38	46.5	8.5	42.25
	k	40	OL	N	7	88	81	47.5	41	48	7	44.5
3.K	k	28	OP	D	14	92	78	53	38.5	48.5	10	43.5
	k	28	OL	N	14	69	55	41.5	38.5	48	9.5	43.25
4.K	k	18	OP	D	21	40	19	30.5	41	46	5	43.5
	k	18	OL	N	31	88	57	59.5	40	46.5	6.5	43.25
6.K	k	31	OP	D	20	78	58	49	38	55	17	46.5
	k	31	OL	N	7	79	72	43	39.5	56	16.5	47.75
7.K	k	19	OP	D	32	91	59	61.5	43.5	49.5	6	46.5
	k	19	OL	N	14	90	76	52	42	47	5	44.5
8.K	k	38	OP	N	25	87	62	56	41.5	45	3.5	43.25
	k	38	OL	D	31	84	53	57.5	40.5	45	4.5	42.75
9.K	k	24	OP	D	6	87	81	46.5	42	47	5	44.5
	k	24	OL	N	50	84	34	67	43	48	5	45.5
11.K	k	35	OP	N	0	91	91	45.5	39.5	54.5	15	47
	k	35	OL	D	13	88	75	50.5	31	49.5	18.5	40.25
13.K	k	27	OP	N	0	90	90	45	41.5	47	5.5	44.25
	k	27	OL	D	0	90	90	45	38.5	46.5	8	42.5
14.K	k	28	OP	D	19	83	64	51	39	47	8	43
	k	28	OL	N	8	85	77	46.5	42	46.5	4.5	44.25
16.K	k	27	OP	N	22	88	66	55	38.5	44.5	6	41.5
	k	27	OL	D	31	88	57	59.5	36	44.5	8.5	40.25
17.K	k	39	OP	D	14	91	77	52.5	38	44.5	6.5	41.25
	k	39	OL	N	14	68	54	41	38.5	48.5	10	43.5
18.K	k	24	OP	N	0	86	86	43	39.5	48	8.5	43.75
	k	24	OL	D	0	89	89	44.5	39.5	48	8.5	43.75
20.K	k	28	OP	D	29	81	52	55	38	41	3	39.5
	k	28	OL	N	20	62	42	41	38.5	45.5	7	42
21.K	k	35	OP	D	48	88	40	68	42	48	6	45
23.K	k	40	OP	D	26	91	65	58.5	41.5	51.5	10	46.5
	k	40	OL	N	15	94	79	54.5	35.5	45.5	10	40.5
24.K	k	39	OP	D	1	92	91	46.5	37.5	43.5	6	40.5
	k	39	OL	N	1	91	90	46	36.5	43.5	7	40
26.K	k	39	OP	D	70	89	19	79.5	44.5	48	3.5	46.25
	k	39	OL	N	70	84	14	77	44	48	4	46
27.K	k	40	OP	D	8	87	79	47.5	44	49.5	5.5	46.75
	k	40	OL	N	1	87	86	44	44.5	48.5	4	46.5
28.K	k	27	OP	D	59	87	28	73	43.5	49.5	6	46.5
	k	27	OL	N	31	84	53	57.5	43	48	5	45.5
30.K	k	39	OP	D	1	85	84	43	39.5	42.5	3	41
	k	39	OL	N	25	85	60	55	39.5	45.5	6	42.5
31.K	k	30	OP	D	39	86	47	62.5	43	45.5	2.5	44.25
	k	30	OL	N	10	89	79	49.5	40	45	5	42.5
32.K	k	32	OP	D	35	87	52	61	42.5	47.5	5	45
	k	32	OL	N	35	86	51	60.5	44.5	47.5	3	46
33.K	k	32	OP	D	22	90	68	56	39	48	9	43.5
	k	32	OL	N	35	86	51	60.5	39.5	46.5	7	43
34.K	k	33	OP	D	50	85	35	67.5	43	47.5	4.5	45.25
	k	33	OL	N	40	85	45	62.5	45	48	3	46.5
35.K	k	31	OP	D	31	82	51	56.5	38	47	9	42.5
	k	31	OL	N	26	80	54	53	38	44	6	41
38.K	k	39	OP	D	1	86	85	43.5	42.5	46.5	4	44.5
	k	39	OL	N	1	91	90	46	43.5	47.5	4	45.5
39.K	k	40	OP	N	1	81	80	41	43.5	48	4.5	45.75
	k	40	OL	D	1	86	85	43.5	43.5	47.5	4	45.5
40.K	k	27	OP	N	52	90	38	71	43	47	4	45
	k	27	OL	D	35	85	50	60	44	47.5	3.5	45.75
41.K	k	23	OP	N	1	94	93	47.5	40.5	47	6.5	43.75
	k	23	OL	D	30	88	58	59	40	47	7	43.5
42.K	k	31	OP	D	50	85	35	67.5	43.5	45.5	2	44.5
	k	31	OL	N	21	84	63	52.5	42.5	46	3.5	44.25
43.K	k	34	OP	D	20	87	67	53.5	36	47	11	41.5
	k	34	OL	N	25	86	61	55.5	37	48	11	42.5
44.K	k	18	OP	N	1	86	85	43.5	42.5	48	5.5	45.25
	k	18	OL	D	1	88	87	44.5	42	47.5	5.5	44.75
46.K	k	40	OP	N	50	81	31	65.5	44.5	47.5	3	46
	k	40	OL	D	30	85	55	57.5	44.5	46.5	2	45.5
47.K	k	40	OP	D	5	85	80	45	44.5	47.5	3	46
	k	40	OL	N	20	86	66	53	44.5	48	3.5	46.25
48.K	k	21	OP	D	70	85	15	77.5	45	47	2	46
	k	21	OL	N	50	85	35	67.5	45	48	3	46.5
49.K	k	26	OP	D	65	85	20	75	42.5	50	7.5	46.25
	k	26	OL	N	69	85	16	77	42.5	46.5	4	44.5
50.K	k	39	OP	D	6	80	74	43	37	46.5	9.5	41.75
	k	39	OL	N	6	84	78	45	38	48.5	10.5	43.25
51.K	k	32	OP	D	40	85	45	62.5	42.5	47	4.5	44.75
	k	32	OL	N	30	85	55	57.5	41	46	5	43.5
52.K	k	40	OP	D	1	89	88	45	40.5	47	6.5	43.75
	k	40	OL	N	1	91	90	46	36	48.5	12.5	42.25
53.K	k	39	OP	N	21	85	64	53	40	45.5	5.5	42.75
	k	39	OL	D	1	81	80	41	41	47	6	44
55.K	k	18	OP	N	70	88	18	79	42.5	47	4.5	44.75
	k	18	OL	D	69	87	18	78	42	47.5	5.5	44.75
57.K	k	39	OP	N	11	88	77	49.5	42.5	46.5	4	44.5
	k	39	OL	D	66	85	19	75.5	41.5	46.5	5	44
58.K	k	23	OP	N	70	85	15	77.5	42.5	47	4.5	44.75
	k	23	OL	D	65	85	20	75	42.5	46.5	4	44.5
59.K	k	25	OP	D	41	91	50	66	39	47	8	43
	k	25	OL	N	32	91	59	61.5	42.5	47.5	5	45
60.K	k	23	OP	N	76	86	10	81	43.5	47.5	4	45.5
	k	23	OL	D	78	86	8	82	42.5	47.5	5	45
67.K	k	18	OP	D	60	85	25	72.5	41.5	48	6.5	44.75
	k	18	OL	N	41	85	44	63	40	46.5	6.5	43.25
69.K	k	43	OP	D	36	86	50	61	44	46.5	2.5	45.25
	k	43	OL	N	41	81	40	61	44	47	3	45.5
73.K	k	39	OP	D	39	81	42	60	43	46	3	44.5
	k	39	OL	N	31	85	54	58	40.5	45	4.5	42.75
75.K	k	18	OP	D	33	87	54	60	36.5	46.5	10	41.5
	k	18	OL	N	31	73	42	52	33	43.5	10.5	38.25
76.K	k	45	OP	D	1	91	90	46	38.5	44	5.5	41.25
	k	45	OL	N	22	89	67	55.5	37	44.5	7.5	40.75
78.K	k	24	OP	N	69	81	12	75	44.5	46.5	2	45.5
	k	24	OL	D	69	81	12	75	44.5	47.5	3	46
79.K	k	22	OP	D	70	86	16	78	41.5	44.5	3	43
	k	22	OL	N	69	84	15	76.5	44	46.5	2.5	45.25
80.K	k	22	OP	N	70	87	17	78.5	42.5	47	4.5	44.75
	k	22	OL	D	70	86	16	78	42	47	5	44.5
2.M	m	30	OP	D	0	88	88	44	43	51.5	8.5	47.25
	m	30	OL	N	36	69	33	52.5	43.5	52	8.5	47.75
5.M	m	35	OP	D	21	92	71	56.5	43	52	9	47.5
	m	35	OL	N	21	86	65	53.5	43.5	52	8.5	47.75
10.M	m	34	OP	D	13	89	76	51	36.5	47	10.5	41.75
	m	34	OL	N	10	88	78	49	38.5	46.5	8	42.5
12.M	m	23	OP	N	50	87	37	68.5	45	53.5	8.5	49.25
	m	23	OL	D	26	85	59	55.5	45.5	53	7.5	49.25
15.M	m	35	OP	D	6	88	82	47	37.5	49.5	12	43.5
	m	35	OL	N	0	91	91	45.5	36	48.5	12.5	42.25
19.M	m	33	OP	D	18	91	73	54.5	39.5	48.5	9	44
22.M	m	26	OP	D	28	87	59	57.5	40	48.5	8.5	44.25
	m	26	OL	N	19	89	70	54	41.5	47.5	6	44.5
25.M	m	31	OP	D	1	88	87	44.5	40.5	52.5	12	46.5
	m	31	OL	N	1	83	82	42	40.5	52.5	12	46.5
29.M	m	27	OP	D	16	86	70	51	39.5	52.5	13	46
	m	27	OL	N	1	82	81	41.5	41	52	11	46.5
36.M	m	32	OP	D	63	80	17	71.5	42.5	46.5	4	44.5
	m	32	OL	N	47	80	33	63.5	40	44	4	42
37.M	m	32	OP	N	50	85	35	67.5	41.5	44	2.5	42.75
	m	32	OL	D	60	80	20	70	41.5	48	6.5	44.75
45.M	m	31	OP	D	35	85	50	60	44.5	49.5	5	47
	m	31	OL	N	46	85	39	65.5	45	48.5	3.5	46.75
54.M	m	38	OP	D	6	85	79	45.5	42	49.5	7.5	45.75
	m	38	OL	N	1	89	88	45	43	49	6	46
56.M	m	33	OP	N	31	86	55	58.5	43	51	8	47
	m	33	OL	D	31	85	54	58	44	51	7	47.5
61.M	m	22	OP	D	30	86	56	58	40.5	44	3.5	42.25
	m	22	OL	N	29	88	59	58.5	41.5	44	2.5	42.75
66.M	m	18	OP	N	1	86	85	43.5	42	47.5	5.5	44.75
	m	18	OL	D	21	90	69	55.5	42.5	48.5	6	45.5
68.M	m	45	OP	N	39	85	46	62	40	45	5	42.5
	m	45	OL	D	45	81	36	63	40	46.5	6.5	43.25
74.M	m	23	OP	D	1	61	60	31	39.5	44.5	5	42
	m	23	OL	N	1	61	60	31	40	46	6	43
81.M	m	34	OP	N	5	80	75	42.5	44	46	2	45
	m	34	OL	D	9	80	71	44.5	44	48	4	46
82,M	m	21	OP	D	6	86	80	46	44	45	2.5	43.75
	m	21	OL	N	3	75	72	39	42.5	46.5	3	45
83.M	m	40	OP	N	44	70	26	57	43.5	46.5	3	45
	m	40	OL	D	29	71	42	50	43.5	46.5	1.5	45.75
84.M	m	40	OP	D	31	84	53	57.5	45	48	5	45.5
	m	40	OL	N	29	80	51	54.5	43	48.5	4.5	46.25
85.M	m	40	OP	N	35	76	41	55.5	44	46	6	43
	m	40	OL	D	59	80	21	69.5	40	44.5	3.5	42.75
86.M	m	24	OP	D	2	91	89	46.5	41	48.5	6	45.5
	m	24	OL	N	1	90	89	45.5	42.5	48.5	6	45.5
87.M	m	22	OP	D	1	92	91	46.5	42.5	52	8	48
	m	22	OL	N	1	90	89	45.5	44	52	7	48.5
88.M	m	38	OP	D	40	80	40	60	45	49.5	6	46.5
	m	38	OL	N	29	80	51	54.5	43.5	48	3.5	46.25
89.M	m	41	OP	D	35	88	53	61.5	44.5	47.5	4.5	45.25
	m	41	OL	N	55	89	34	72	43	50	7	46.5
90.M	m	41	OP	D	14	89	75	51.5	43	50	5.5	47.25
	m	41	OL	N	15	90	75	52.5	44.5	50	5.5	47.25
91.M	m	42	OP	D	70	81	11	75.5	44.5	44	2.5	42.75
	m	42	OL	N	75	81	6	78	41.5	43.5	1	43
92.M	m	39	OP	N	50	80	30	65	42.5	46.5	3.5	44.75
	m	39	OL	D	50	81	31	65.5	43	47	5	44.5
93.M	m	39	OP	N	33	85	52	59	42	46	3	44.5
	m	39	OL	D	40	80	40	60	43	46.5	4	44.5
94.M	m	18	OP	D	33	86	53	59.5	42.5	47.5	4	45.5
	m	18	OL	N	29	83	54	56	43.5	49	6	46
95.M	m	42	OP	N	5	80	75	42.5	43	48	7.5	44.25
	m	42	OL	D	14	85	71	49.5	40.5	48	6.5	44.75
96.M	m	43	OP	D	52	85	33	68.5	41.5	45	7	41.5
	m	43	OL	N	45	86	41	65.5	38	47	7.5	43.25
97.M	m	29	OP	D	7	79	72	43	39.5	47.5	5	45
	m	29	OL	N	29	86	57	57.5	42.5	47.5	4.5	45.25
98.M	m	19	OP	D	40	76	36	58	43	47	4	45
	m	19	OL	N	79	85	6	82	43	46	4	44
all	mean	31.427			28.4719	84.5506	56.0787	56.5112	41.4157	47.4579	6.05337	44.4312
	std	7.93674			22.5562	6.49817	23.9671	11.4847	2.58607	2.34754	3.01198	1.95279
women	mean	30.9065			29.6262	85.2617	55.6355	57.4439	40.972	47.0421	6.07009	44.007
	std	7.90812			23.6641	6.54208	24.9299	12.0839	2.79895	2.0991	3.18639	1.89259
men	mean	32.2113			26.7324	83.4789	56.7465	55.1056	42.0845	48.0845	6.02817	45.0704
	std	7.97123			20.8182	6.3265	22.5963	10.4434	2.0719	2.56903	2.75018	1.87854
